# Supplementary material for: High prevalence and diversity of Bartonella in small mammals from the biodiverse Western Ghats
Source: PLoS Negl Trop Dis. 2021 Mar 11;15(3):e0009178. doi: 10.1371/journal.pntd.0009178 (PMC7951854; doi:10.1371/journal.pntd.0009178)
Supplement: S1 File — This file lists all individuals used in this study, their screening results, and the land-use type where the individuals were captured. (XLSX) [file pntd.0009178.s005.xlsx]

## Sheet: Screening results-Spleen
id	species	habitat	pcr result
KDM-18/1	Rattus satarae	FRST	Positive						Abreviations
KDM-18/2	Rattus satarae	FRST	Positive						FRST	Forest
KDM-18/3	Rattus satarae	FRST	Positive						APLNT	Abandoned plantation
KDM-18/4	Rattus satarae	FRST	Negative						GRSLND	Grassland
KDM-18/5	Rattus satarae	FRST	Negative						BLTUP	Built-up /Human habitation
KDM-18/6	Rattus satarae	FRST	Positive
KDM-18/7	Rattus satarae	FRST	Positive
KDM-18/8	Rattus satarae	FRST	Positive
KDM-18/9	Rattus satarae	FRST	Positive
KDM-18/10	Rattus satarae	FRST	Positive
KDM-18/11	Rattus satarae	FRST	Positive
KDM-18/12	Mus musculus	FRST	Negative
KDM-18/13	Rattus satarae	FRST	Positive
KDM-18/14	Rattus satarae	FRST	Positive
KDM-18/15	Rattus satarae	FRST	Positive
KDM-18/16	Rattus satarae	FRST	Positive
KDM-18/17	Mus musculus	FRST	Positive
KDM-18/18	Rattus satarae	FRST	Positive
KDM-18/19	Rattus satarae	FRST	Positive
KDM-18/20	Rattus satarae	FRST	Negative
KDM-18/21	Rattus satarae	FRST	Positive
KDM-18/22	Rattus satarae	FRST	Negative
KDM-18/23	Rattus satarae	FRST	Negative
KDM-18/24	Rattus satarae	FRST	Positive
KDM-18/25	Rattus satarae	FRST	Positive
KDM-18/26	Rattus satarae	FRST	Positive
KDM-18/27	Rattus satarae	FRST	Positive
KDM-18/28	Rattus satarae	FRST	Positive
KDM-18/29	Rattus satarae	FRST	Positive
KDM-18/30	Rattus satarae	FRST	Positive
KDM-18/31	Mus booduga	FRST	Negative
KDM-18/32	Rattus satarae	FRST	Positive
KDM-18/33	Platacanthomys lasiurus	FRST	Negative
KDM-18/34	Mus booduga	FRST	Positive
KDM-18/35	Rattus satarae	APLNT	Positive
KDM-18/36	Rattus satarae	APLNT	Positive
KDM-18/37	Rattus satarae	APLNT	Positive
KDM-18/38	Rattus satarae	APLNT	Positive
KDM-18/39	Rattus satarae	APLNT	Positive
KDM-18/40	Rattus satarae	APLNT	Positive
KDM-18/41	Rattus satarae	APLNT	Positive
KDM-18/42	Rattus satarae	APLNT	Positive
KDM-18/43	Rattus satarae	APLNT	Negative
KDM-18/44	Rattus satarae	APLNT	Positive
KDM-18/45	Rattus satarae	APLNT	Positive
KDM-18/46	Rattus satarae	APLNT	Negative
KDM-18/47	Rattus satarae	APLNT	Positive
KDM-18/48	Rattus satarae	APLNT	Positive
KDM-18/49	Rattus satarae	APLNT	Positive
KDM-18/50	Rattus satarae	APLNT	Positive
KDM-18/51	Rattus satarae	APLNT	Negative
KDM-18/52	Rattus satarae	APLNT	Positive
KDM-18/53	Rattus satarae	APLNT	Positive
KDM-18/54	Rattus satarae	APLNT	Positive
KDM-18/55	Rattus satarae	APLNT	Positive
KDM-18/56	Rattus satarae	APLNT	Positive
KDM-18/57	Rattus satarae	APLNT	Positive
KDM-18/58	Rattus satarae	APLNT	Positive
KDM-18/59	Rattus satarae	APLNT	Positive
KDM-18/60	Rattus satarae	APLNT	Positive
KDM-18/61	Rattus satarae	APLNT	Positive
KDM-18/62	Rattus satarae	APLNT	Positive
KDM-18/63	Rattus satarae	APLNT	Negative
KDM-18/64	Rattus satarae	APLNT	Positive
KDM-18/65	Rattus satarae	APLNT	Positive
KDM-18/66	Rattus satarae	APLNT	Positive
KDM-18/67	Rattus satarae	APLNT	Positive
KDM-18/68	Rattus satarae	APLNT	Positive
KDM-18/69	Rattus satarae	APLNT	Positive
KDM-18/70	Mus musculus	GRSLND	Positive
KDM-18/71	Mus musculus	GRSLND	Positive
KDM-18/72	Mus musculus	GRSLND	Negative
KDM-18/73	Mus musculus	GRSLND	Negative
KDM-18/74	Mus musculus	GRSLND	Negative
KDM-18/75	Mus booduga	GRSLND	Negative
KDM-18/76	Mus booduga	GRSLND	Negative
KDM-18/77	Mus booduga	GRSLND	Negative
KDM-18/78	Mus musculus	GRSLND	Negative
KDM-18/79	Mus booduga	GRSLND	Negative
KDM-18/80	Mus musculus	GRSLND	Negative
KDM-18/81	Mus musculus	GRSLND	Positive
KDM-18/82	Mus musculus	GRSLND	Negative
KDM-18/83	Mus booduga	GRSLND	Negative
KDM-18/84	Mus musculus	GRSLND	Negative
KDM-18/85	Mus booduga	GRSLND	Negative
KDM-18/86	Mus musculus	GRSLND	Negative
KDM-18/87	Mus booduga	GRSLND	Negative
KDM-18/88	Mus booduga	GRSLND	Negative
KDM-18/89	Mus musculus	GRSLND	Positive
KDM-18/90	Mus booduga	GRSLND	Negative
KDM-18/91	Mus booduga	GRSLND	Negative
KDM-18/92	Mus musculus	GRSLND	Positive
KDM-18/93	Mus booduga	GRSLND	Negative
KDM-18/94	Mus booduga	GRSLND	Negative
KDM-18/95	Mus booduga	GRSLND	Negative
KDM-18/96	Mus booduga	GRSLND	Negative
KDM-18/97	Mus booduga	GRSLND	Negative
KDM-18/98	Mus booduga	GRSLND	Negative
KDM-18/99	Mus musculus	GRSLND	Positive
KDM-18/100	Mus musculus	GRSLND	Negative
KDM-18/101	Mus booduga	GRSLND	Negative
KDM-18/102	Mus musculus	GRSLND	Negative
KDM-18/103	Mus musculus	GRSLND	Negative
KDM-18/104	Mus musculus	GRSLND	Negative
KDM-18/105	Mus musculus	GRSLND	Positive
KDM-18/106	Mus musculus	GRSLND	Positive
KDM-18/107	Mus booduga	GRSLND	Negative
KDM-18/108	Mus booduga	GRSLND	Negative
KDM-18/109	Mus booduga	GRSLND	Negative
KDM-18/110	Mus booduga	GRSLND	Negative
KDM-18/111	Rattus rattus	BLTUP	Negative
KDM-18/112	Rattus rattus	BLTUP	Negative
KDM-18/113	Mus booduga	GRSLND	Negative
KDM-18/114	Mus booduga	GRSLND	Negative
KDM-18/115	Mus booduga	GRSLND	Negative
KDM-18/116	Mus booduga	GRSLND	Negative
KDM-18/117	Mus booduga	GRSLND	Negative
KDM-18/118	Rattus rattus	BLTUP	Negative
KDM-18/119	Rattus rattus	BLTUP	Negative
KDM-18/120	Rattus rattus	BLTUP	Negative
KDM-18/121	Rattus rattus	BLTUP	Negative
KDM-18/122	Mus musculus	GRSLND	Positive
KDM-18/123	Mus booduga	BLTUP	Negative
KDM-18/124	Mus booduga	BLTUP	Negative
KDM-18/125	Suncus murinus	BLTUP	Negative
KDM-18/126	Rattus satarae	APLNT	Positive
KDM-18/127	Mus booduga	BLTUP	Negative
KDM-18/128	Mus booduga	BLTUP	Negative
KDM-18/129	Rattus satarae	APLNT	Negative
KDM-18/130	Rattus rattus	BLTUP	Negative
KDM-18/131	Rattus rattus	BLTUP	Negative
KDM-18/132	Rattus rattus	BLTUP	Negative
KDM-18/133	Suncus murinus	BLTUP	Positive
KDM-18/134	Rattus satarae	APLNT	Positive
KDM-18/135	Rattus rattus	BLTUP	Negative
KDM-18/136	Mus booduga	BLTUP	Negative
KDM-17/008	Mus booduga	GRSLND	Negative
KDM-17/009	Mus booduga	GRSLND	Negative
KDM-17/012	Gollunda ellioti	GRSLND	Negative
KDM-17/020	Mus musculus	FRST	Positive
KDM-17/040	Funambulus tristriatus	FRST	Positive

## Sheet: Screening results-DBS
id	species	habitat	pcr result
KDM-18/1	Rattus satarae	FRST	Positive
KDM-18/2	Rattus satarae	FRST	Positive
KDM-18/3	Rattus satarae	FRST	Negative							Abreviations
KDM-18/4	Rattus satarae	FRST	Negative							FRST	Forest
KDM-18/5	Rattus satarae	FRST	Negative							APLNT	Abandoned plantation
KDM-18/6	Rattus satarae	FRST	Positive							GRSLND	Grassland
KDM-18/7	Rattus satarae	FRST	Negative							BLTUP	Built-up /Human habitation
KDM-18/8	Rattus satarae	FRST	Negative
KDM-18/9	Rattus satarae	FRST	Positive
KDM-18/10	Rattus satarae	FRST	Negative
KDM-18/11	Rattus satarae	FRST	Negative
KDM-18/12	Mus musculus	FRST	Negative
KDM-18/13	Rattus satarae	FRST	Positive
KDM-18/14	Rattus satarae	FRST	Positive
KDM-18/15	Rattus satarae	FRST	Positive
KDM-18/16	Rattus satarae	FRST	Positive
KDM-18/17	Mus musculus	FRST	Positive
KDM-18/18	Rattus satarae	FRST	Positive
KDM-18/19	Rattus satarae	FRST	Positive
KDM-18/20	Rattus satarae	FRST	Negative
KDM-18/21	Rattus satarae	FRST	Positive
KDM-18/22	Rattus satarae	FRST	Negative
KDM-18/23	Rattus satarae	FRST	Negative
KDM-18/24	Rattus satarae	FRST	Positive
KDM-18/25	Rattus satarae	FRST	Negative
KDM-18/26	Rattus satarae	FRST	Positive
KDM-18/27	Rattus satarae	FRST	Positive
KDM-18/28	Rattus satarae	FRST	Positive
KDM-18/29	Rattus satarae	FRST	Positive
KDM-18/30	Rattus satarae	FRST	Positive
KDM-18/31	Mus booduga	FRST	Negative
KDM-18/32	Rattus satarae	FRST	Positive
KDM-18/34	Mus booduga	FRST	Positive
KDM-18/35	Rattus satarae	APLNT	Negative
KDM-18/36	Rattus satarae	APLNT	Positive
KDM-18/37	Rattus satarae	APLNT	Positive
KDM-18/38	Rattus satarae	APLNT	Positive
KDM-18/39	Rattus satarae	APLNT	Positive
KDM-18/40	Rattus satarae	APLNT	Positive
KDM-18/41	Rattus satarae	APLNT	Positive
KDM-18/42	Rattus satarae	APLNT	Positive
KDM-18/43	Rattus satarae	APLNT	Negative
KDM-18/44	Rattus satarae	APLNT	Positive
KDM-18/45	Rattus satarae	APLNT	Positive
KDM-18/46	Rattus satarae	APLNT	Negative
KDM-18/47	Rattus satarae	APLNT	Positive
KDM-18/48	Rattus satarae	APLNT	Positive
KDM-18/49	Rattus satarae	APLNT	Positive
KDM-18/50	Rattus satarae	APLNT	Positive
KDM-18/51	Rattus satarae	APLNT	Negative
KDM-18/52	Rattus satarae	APLNT	Positive
KDM-18/53	Rattus satarae	APLNT	Positive
KDM-18/54	Rattus satarae	APLNT	Positive
KDM-18/55	Rattus satarae	APLNT	Positive
KDM-18/56	Rattus satarae	APLNT	Positive
KDM-18/57	Rattus satarae	APLNT	Positive
KDM-18/58	Rattus satarae	APLNT	Positive
KDM-18/59	Rattus satarae	APLNT	Positive
KDM-18/60	Rattus satarae	APLNT	Positive
KDM-18/61	Rattus satarae	APLNT	Positive
KDM-18/62	Rattus satarae	APLNT	Positive
KDM-18/63	Rattus satarae	APLNT	Negative
KDM-18/64	Rattus satarae	APLNT	Positive
KDM-18/65	Rattus satarae	APLNT	Positive
KDM-18/66	Rattus satarae	APLNT	Positive
KDM-18/67	Rattus satarae	APLNT	Positive
KDM-18/68	Rattus satarae	APLNT	Positive
KDM-18/69	Rattus satarae	APLNT	Positive
KDM-18/70	Mus musculus	GRSLND	Positive
KDM-18/71	Mus musculus	GRSLND	Positive
KDM-18/72	Mus musculus	GRSLND	Negative
KDM-18/73	Mus musculus	GRSLND	Negative
KDM-18/74	Mus musculus	GRSLND	Negative
KDM-18/76	Mus booduga	GRSLND	Negative
KDM-18/77	Mus booduga	GRSLND	Negative
KDM-18/78	Mus musculus	GRSLND	Negative
KDM-18/79	Mus booduga	GRSLND	Negative
KDM-18/80	Mus musculus	GRSLND	Negative
KDM-18/81	Mus musculus	GRSLND	Positive
KDM-18/82	Mus musculus	GRSLND	Positive
KDM-18/83	Mus booduga	GRSLND	Negative
KDM-18/84	Mus musculus	GRSLND	Negative
KDM-18/85	Mus booduga	GRSLND	Negative
KDM-18/86	Mus musculus	GRSLND	Negative
KDM-18/87	Mus booduga	GRSLND	Negative
KDM-18/88	Mus booduga	GRSLND	Negative
KDM-18/89	Mus musculus	GRSLND	Positive
KDM-18/90	Mus booduga	GRSLND	Negative
KDM-18/91	Mus booduga	GRSLND	Negative
KDM-18/93	Mus booduga	GRSLND	Negative
KDM-18/94	Mus booduga	GRSLND	Negative
KDM-18/95	Mus booduga	GRSLND	Negative
KDM-18/96	Mus booduga	GRSLND	Negative
KDM-18/97	Mus booduga	GRSLND	Negative
KDM-18/98	Mus booduga	GRSLND	Negative
KDM-18/99	Mus musculus	GRSLND	Positive
KDM-18/100	Mus musculus	GRSLND	Negative
KDM-18/101	Mus booduga	GRSLND	Negative
KDM-18/102	Mus musculus	GRSLND	Positive
KDM-18/103	Mus musculus	GRSLND	Negative
KDM-18/104	Mus musculus	GRSLND	Positive
KDM-18/105	Mus musculus	GRSLND	Positive
KDM-18/106	Mus musculus	GRSLND	Positive
KDM-18/107	Mus booduga	GRSLND	Negative
KDM-18/108	Mus booduga	GRSLND	Negative
KDM-18/109	Mus booduga	GRSLND	Negative
KDM-18/110	Mus booduga	GRSLND	Negative
KDM-18/111	Rattus rattus	BLTUP	Negative
KDM-18/112	Rattus rattus	BLTUP	Negative
KDM-18/113	Mus booduga	GRSLND	Negative
KDM-18/114	Mus booduga	GRSLND	Negative
KDM-18/115	Mus booduga	GRSLND	Negative
KDM-18/116	Mus booduga	GRSLND	Negative
KDM-18/117	Mus booduga	GRSLND	Negative
KDM-18/118	Rattus rattus	BLTUP	Negative
KDM-18/119	Rattus rattus	BLTUP	Negative
KDM-18/120	Rattus rattus	BLTUP	Negative
KDM-18/121	Rattus rattus	BLTUP	Negative
KDM-18/122	Mus musculus	GRSLND	Positive
KDM-18/123	Mus booduga	BLTUP	Negative
KDM-18/124	Mus booduga	BLTUP	Negative
KDM-18/125	Suncus murinus	BLTUP	Negative
KDM-18/126	Rattus satarae	APLNT	Positive
KDM-18/127	Mus booduga	BLTUP	Negative
KDM-18/128	Mus booduga	BLTUP	Negative
KDM-18/130	Rattus rattus	BLTUP	Negative
KDM-18/131	Rattus rattus	BLTUP	Negative
KDM-18/132	Rattus rattus	BLTUP	Negative
KDM-18/133	Suncus murinus	BLTUP	Negative
KDM-18/134	Rattus satarae	APLNT	Positive
KDM-18/135	Rattus rattus	BLTUP	Negative
KDM-18/136	Mus booduga	BLTUP	Negative
